# Supplementary material for: The Impact of COVID-19 on Hospital Admissions in Croatia
Source: Front Public Health. 2021 Sep 9;9:720948. doi: 10.3389/fpubh.2021.720948 (PMC8459902; doi:10.3389/fpubh.2021.720948)
Supplement: Supplementary file 1 [file Table_1.xlsx]

## Sheet: DRG data 20172020
	DRG Groups	2017 TOTAL TERTIARY	2017 TOTAL SECONDARY	2017 TOTAL	2018 Total Tertiary	2018 Total Secondary	2018 TOTAL	2019 TOTAL TERTIARY	2019 TOTAL SECONDARY	2019 TOTAL	2020 TOTAL TERTIARY	2020 TOTAL SECONDARY	2020 TOTAL
A01Z	Liver Transplant	121	0	121	124	0	124	118	0	118	86	0	86
A03Z	Lung Or Heart/Lung Transplant	0	0	0	0	0	0	0	0	0	0	0	0
A05Z	Heart Transplant	32	0	32	34	0	34	30	0	30	34	0	34
A06Z	Tracheostomy Or Ventilation>95	1964	1137	3101	1884	1221	3105	2004	1334	3338	2424	1492	3916
A07Z	Allog Bone Marrow Transplant	80	0	80	73	0	73	93	0	93	97	0	97
A08A	Auto Bone Marrow Transplnt+Ccc	162	0	162	157	0	157	177	0	177	197	0	197
A08B	Auto Bone Marrow Transplnt-Ccc	1	0	1	4	0	4	6	0	6	4	0	4
A09A	Renal Transplant+Pancreas/+Ccc	66	0	66	61	0	61	57	0	57	41	0	41
A09B	Renal Transplant -Pancreas-Ccc	93	0	93	113	0	113	72	0	72	62	0	62
A10Z	Cornea Transplant	304	0	304	275	0	275	277	0	277	220	0	220
A11Z	Donor preparation, multiorgan explantation and tissue explantation	1	0	1	7	0	7	0	0	0	2	0	2
A12Z	Donor preparation, multiorgan explantation	24	0	24	32	5	37	21	10	31	12	2	14
A13Z	Donor preparation and organ explantation	77	42	119	56	48	104	68	34	102	42	42	84
A14Z	Donor preparation and cornea explantation/eyeball unilateral or bilateral	191	0	191	189	1	190	208	0	208	135	0	135
A40Z	Ecmo - Cardiac Surgery	119	2	121	128	2	130	162	7	169	153	1	154
A41A	Intubation Age<16+Cc	46	12	58	27	5	32	35	2	37	39	4	43
A41B	Intubation Age<16-Cc	133	432	565	76	214	290	96	125	221	71	68	139
A42Z	Serological preparation of donor's organs/tissues	25	0	25	30	0	30	30	0	30	17	0	17
	PRE MDC	3439	1625	5064	3270	1496	4766	3454	1512	4966	3636	1609	5245
B01Z	Ventricular Shunt Revision	7	1	8	8	1	9	15	2	17	8	2	10
B02A	Craniotomy + Ccc	203	50	253	196	54	250	218	41	259	155	57	212
B02B	Craniotomy + Smcc	707	131	838	713	127	840	828	117	945	687	107	794
B02C	Craniotomy - Cc	1053	83	1136	1102	62	1164	867	78	945	915	82	997
B03A	Spinal Procedures + Cscc	92	10	102	84	7	91	78	13	91	47	11	58
B03B	Spinal Procedures - Cscc	584	91	675	627	120	747	691	154	845	384	128	512
B04A	Extracranial Vascular Pr +Cscc	169	26	195	193	30	223	216	34	250	214	51	265
B04B	Extracranial Vascular Pr -Cscc	687	199	886	655	171	826	767	140	907	623	136	759
B05Z	Carpal Tunnel Release	276	316	592	228	258	486	187	262	449	141	127	268
B06A	Cbl Psy,Mus Dysy,Npthy Pr+Cscc	47	28	75	102	25	127	78	16	94	83	17	100
B06B	Cbl Psy,Mus Dysy,Npthy Pr-Cscc	222	125	347	214	107	321	236	123	359	187	101	288
B07A	Prphl & Cranl Nerv & Oth Pr+Cc	16	14	30	23	17	40	19	19	38	16	10	26
B07B	Prphl & Cranl Nerv & Oth Pr-Cc	111	49	160	123	51	174	102	41	143	71	37	108
B40Z	Plasmapheresis + Neurolgcl Dis	63	18	81	63	27	90	78	20	98	49	12	61
B42Z	Telemetric Eeg Monitoring	12	0	12	16	0	16	20	0	20	12	0	12
B60A	Estab Para/Quad+/-Or Pr+Ccc	132	107	239	127	125	252	145	171	316	122	147	269
B60B	Estab Para/Quad+/-Or Pr-Ccc	1134	729	1863	974	741	1715	1007	769	1776	693	599	1292
B61A	Spinal Cord Cond+/-Or Pr +Cscc	11	1	12	15	3	18	16	3	19	8	3	11
B61B	Spinal Cord Cond+/-Or Pr -Cscc	96	37	133	79	41	120	87	40	127	58	41	99
B62Z	Admit For Apheresis	0	0	0	1	0	1	0	0	0	0	0	0
B63Z	Dmntia&Chrnic Disturb Crbrl Fn	443	721	1164	416	822	1238	370	862	1232	288	602	890
B64A	Delirium+Ccc	7	17	24	2	7	9	7	22	29	5	5	10
B64B	Delirium-Ccc	432	642	1074	426	687	1113	397	658	1055	291	503	794
B65Z	Cerebral Palsy	50	7	57	27	2	29	60	4	64	31	4	35
B66A	Nervous System Neoplasm+Cscc	194	169	363	185	170	355	178	150	328	170	159	329
B66B	Nervous System Neoplasm-Cscc	896	691	1587	951	665	1616	936	622	1558	743	520	1263
B67A	Degnrtv Nerv Sys Dis+Cscc	274	218	492	351	206	557	484	288	772	427	261	688
B67B	Degnrtv Nerv Sys Dis A>59-Cscc	370	160	530	347	161	508	375	146	521	267	125	392
B67C	Degnrtv Nerv Sys Dis A<60-Cscc	364	103	467	394	87	481	412	88	500	330	51	381
B68A	Mlt Sclrosis&Cerebel Ataxia+Cc	70	22	92	75	15	90	104	17	121	47	16	63
B68B	Mlt Sclrosis&Cerebel Ataxia-Cc	536	255	791	526	258	784	614	280	894	528	196	724
B69A	Tia & Precerebral Occlusn+Cscc	107	65	172	130	64	194	135	72	207	94	59	153
B69B	Tia & Precerebral Occlusn+Scc	646	875	1521	681	872	1553	638	792	1430	483	596	1079
B70A	Stroke +Ccc	877	879	1756	998	929	1927	877	891	1768	689	762	1451
B70B	Stroke +Scc	2098	2414	4512	2345	2380	4725	2283	2277	4560	2081	2054	4135
B70C	Stroke -Cscc	2015	1838	3853	1581	1666	3247	1522	1462	2984	1301	1379	2680
B70D	Stroke Died/Transferred<5 Days	452	559	1011	426	525	951	414	472	886	437	480	917
B71A	Cranial & Periphl Nerv Dsrd+Cc	305	143	448	334	179	513	288	154	442	186	95	281
B71B	Cranial & Periphl Nerv Dsrd-Cc	883	796	1679	918	673	1591	872	597	1469	541	407	948
B72A	Nrvs Sys Inf Ex Vrl Mngts+Cscc	87	23	110	98	30	128	112	39	151	76	23	99
B72B	Nrvs Sys Inf Ex Vrl Mngts-Cscc	291	113	404	311	151	462	354	129	483	167	92	259
B73Z	Viral Meningitis	64	26	90	68	56	124	113	57	170	26	10	36
B74Z	Nontraumatic Stupor & Coma	104	172	276	168	163	331	136	141	277	75	114	189
B75Z	Febrile Convulsions	365	326	691	366	319	685	354	285	639	239	186	425
B76A	Seizure + Cscc	93	117	210	119	107	226	106	114	220	95	86	181
B76B	Seizure - Cscc	1520	1176	2696	1400	1093	2493	1441	1081	2522	1157	899	2056
B77Z	Headache	778	650	1428	790	757	1547	741	686	1427	486	368	854
B78A	Intracranial Injury+Cscc	52	66	118	66	66	132	61	70	131	61	85	146
B78B	Intracranial Injury-Cscc	565	524	1089	565	510	1075	597	552	1149	573	542	1115
B79Z	Skull Fractures	204	186	390	173	235	408	193	174	367	180	199	379
B80Z	Other Head Injury	372	443	815	272	403	675	220	368	588	146	259	405
B81A	Other Dsrd Of Nervous Sys+Cscc	204	150	354	218	157	375	251	184	435	171	138	309
B81B	Other Dsrd Of Nervous Sys-Cscc	1873	1068	2941	2049	1209	3258	1892	1151	3043	1192	779	1971
	01 MDC	23213	17629	40842	23319	17591	40910	23192	16928	40120	18056	13722	31778
C01Z	Proc For Penetratng Eye Injury	114	34	148	115	47	162	127	47	174	95	44	139
C02Z	Enucleations & Orbital Procs	155	15	170	106	12	118	139	20	159	103	13	116
C03Z	Retinal Procedures	2338	208	2546	2252	171	2423	2274	189	2463	1726	130	1856
C04Z	Major Corn, Scleral&Conjnct Pr	4	5	9	5	2	7	4	3	7	0	1	1
C05Z	Dacryocrystorhinostomy	109	12	121	148	12	160	140	8	148	97	3	100
C10Z	Strabismus Procedures	228	51	279	262	43	305	227	59	286	124	45	169
C11Z	Eyelid Procedures	756	318	1074	739	358	1097	812	350	1162	505	184	689
C12Z	Other Corn, Scleral&Conjnct Pr	329	331	660	324	366	690	317	320	637	214	215	429
C13Z	Lacrimal Procedures	32	22	54	39	10	49	41	8	49	29	8	37
C14Z	Other Eye Procedures	4898	340	5238	1048	321	1369	597	298	895	443	158	601
C15A	Glaucoma/Cx Cataract Procs	958	346	1304	768	357	1125	853	360	1213	525	315	840
C15B	Glaucoma/Cx Cataract Procs,Sd	76	1	77	70	2	72	71	3	74	28	1	29
C16A	Lens Procedures	4477	3402	7879	3970	3250	7220	3559	2277	5836	2010	1045	3055
C16B	Lens Procedures,Sd	18	5	23	98	12	110	172	180	352	77	49	126
C60A	Ac & Mjr Eye Infectn A>54/Cscc	160	241	401	153	217	370	233	154	387	130	132	262
C60B	Ac & Mjr Eye Infectn A<55-Cscc	60	58	118	53	52	105	76	48	124	55	28	83
C61Z	Neurological & Vasclr Eye Dsrd	571	180	751	428	175	603	336	170	506	260	146	406
C62Z	Hyphema &Med Managd Eye Trauma	190	186	376	204	155	359	206	179	385	177	121	298
C63A	Other Disorders Of The Eye +Cc	58	34	92	38	27	65	47	41	88	35	29	64
C63B	Other Disorders Of The Eye -Cc	1065	1038	2103	1064	839	1903	959	765	1724	696	429	1125
	02 MDC	16596	6827	23423	11884	6428	18312	11190	5479	16669	7329	3096	10425
D01Z	Cochlear Implant	22	0	22	21	0	21	34	0	34	7	0	7
D02A	Head & Neck Pr +Cscc	190	36	226	167	29	196	144	20	164	137	12	149
D02B	Head & Neck Pr+Malignancy/Mcc	478	55	533	486	66	552	421	62	483	389	51	440
D02C	Head & Neck Pr -Malignancy -Cc	190	16	206	131	19	150	159	29	188	129	5	134
D03Z	Surgcl Rpr Cleft Lip/Palate Dx	111	0	111	119	0	119	88	0	88	81	0	81
D04A	Maxillo Surgery + Cc	39	6	45	48	5	53	39	4	43	28	3	31
D04B	Maxillo Surgery - Cc	503	33	536	400	32	432	288	25	313	210	21	231
D05Z	Parotid Gland Procedures	266	62	328	261	83	344	261	74	335	190	71	261
D06Z	Sinus, Mastd&Cmplx Mddl Ear Pr	1424	356	1780	1440	344	1784	1339	360	1699	950	203	1153
D09Z	Misc Ear,Nose,Mouth&Throat Pr	1454	770	2224	1494	729	2223	1374	646	2020	754	378	1132
D10Z	Nasal Procedures	1312	309	1621	1403	336	1739	1347	314	1661	924	170	1094
D11Z	Tonsillectomy, Adenoidectomy	2064	1396	3460	2026	1293	3319	1843	1383	3226	799	527	1326
D12Z	Oth Ear,Nose,Mouth & Throat Pr	656	212	868	606	211	817	631	208	839	381	153	534
D13Z	Myringotomy +Tube Insertion	101	16	117	68	13	81	52	9	61	22	5	27
D14Z	Mouth & Salivary Gland Procs	864	259	1123	943	272	1215	895	272	1167	515	186	701
D40Z	Dental Extract & Restorations	148	43	191	117	31	148	116	36	152	61	15	76
D60A	Ear Nose Mouth&Throat Mal+Cscc	78	22	100	67	30	97	60	25	85	65	21	86
D60B	Ear Nose Mouth&Throat Mal-Cscc	857	183	1040	838	231	1069	820	221	1041	842	186	1028
D61Z	Dysequilibrium	591	1146	1737	554	992	1546	466	966	1432	306	652	958
D62Z	Epistaxis	119	141	260	124	92	216	120	104	224	64	74	138
D63A	Otitis Media & Uri + Cc	134	126	260	142	137	279	132	171	303	148	158	306
D63B	Otitis Media & Uri - Cc	1107	1944	3051	922	1813	2735	880	1884	2764	677	1201	1878
D64Z	Laryngotracheitis&Epiglottitis	55	52	107	50	65	115	38	53	91	14	25	39
D65Z	Nasal Trauma & Deformity	95	70	165	85	69	154	76	69	145	95	62	157
D66A	Oth Ear,Nose,Mouth&Thrt Dx +Cc	46	35	81	29	40	69	37	37	74	16	19	35
D66B	Oth Ear,Nose,Mouth&Thrt Dx -Cc	649	366	1015	640	408	1048	538	371	909	350	171	521
D67A	Oral&Dntal Dis-Extrct&Restn	204	199	403	213	203	416	239	187	426	131	124	255
D67B	Oral&Dntal Dis-Extrct&Restn,Sd	8	2	10	8	5	13	8	5	13	1	2	3
	03 MDC	13765	7855	21620	13402	7548	20950	12445	7535	19980	8286	4495	12781
E01A	Major Chest Procedure + Ccc	184	60	244	153	55	208	147	48	195	116	58	174
E01B	Major Chest Procedure - Ccc	1029	200	1229	994	194	1188	931	169	1100	641	141	782
E02A	Other Respiratry Sys Or Pr+Ccc	171	39	210	140	48	188	127	43	170	103	57	160
E02B	Other Respiratry Sys Or Pr+Scc	268	104	372	246	135	381	288	134	422	223	153	376
E02C	Other Respiraty Sys Or Pr-Cscc	428	123	551	426	117	543	411	79	490	306	70	376
E40Z	Resp Sys Dx + Ventilator Suppt	122	153	275	133	132	265	163	181	344	271	212	483
E41Z	Resp Sys Dx +Non-Invas Ventiln	515	108	623	564	124	688	640	134	774	454	259	713
E60A	Cystic Fibrosis +Cscc	23	1	24	37	1	38	25	0	25	19	0	19
E60B	Cystic Fibrosis -Cscc	73	7	80	56	7	63	66	1	67	36	3	39
E61A	Pulmonary Embolism + Cscc	215	212	427	199	267	466	198	237	435	155	213	368
E61B	Pulmonary Embolism - Cscc	837	627	1464	838	714	1552	972	722	1694	949	694	1643
E62A	Respiratory Infectn/Inflamm+Ccc	710	1088	1798	796	1135	1931	790	1222	2012	971	1284	2255
E62B	Respiratory Infectn/Inflam+Smcc	3133	4223	7356	2977	3991	6968	3328	4294	7622	5230	5762	10992
E62C	Respiratory Infectn/Inflamm-Cc	1546	2832	4378	1445	2789	4234	1723	3091	4814	2484	3690	6174
E63Z	Sleep Apnoea	179	3	182	183	6	189	213	2	215	115	6	121
E64Z	Pulmonry Oedema & Resp Failure	1258	1627	2885	1075	1634	2709	1163	1736	2899	1114	1655	2769
E65A	Chrnic Obstrct Airway Dis+Cscc	300	667	967	240	621	861	231	497	728	81	260	341
E65B	Chrnic Obstrct Airway Dis-Cscc	578	1140	1718	570	946	1516	571	796	1367	286	451	737
E66A	Major Chest Trauma A >69 + Cc	47	49	96	63	47	110	58	43	101	36	48	84
E66B	Mjr Chest Trma A>69/+Cc	367	351	718	361	347	708	323	400	723	289	314	603
E66C	Major Chest Trauma A<70 - Cc	268	349	617	245	337	582	251	300	551	212	266	478
E67A	Respiratry Signs & Symptm+Cscc	72	69	141	94	75	169	75	55	130	30	57	87
E67B	Respirtry Signs & Symptm -Cscc	480	327	807	592	382	974	438	290	728	168	236	404
E68Z	Pneumothorax	197	249	446	234	245	479	273	237	510	234	178	412
E69A	Bronchitis & Asthma A>49 + Cc	89	151	240	80	163	243	92	174	266	44	82	126
E69B	Brnchts&Asthma A>49/+Cc	232	468	700	241	422	663	249	386	635	117	230	347
E69C	Bronchitis & Asthma A<50 -Cc	300	966	1266	281	989	1270	266	942	1208	124	472	596
E70A	Whoopng Cgh &Acte Brnchio+Cc	46	36	82	44	35	79	49	42	91	25	23	48
E70B	Whoopng Cgh &Acte Brnchio-Cc	353	453	806	307	441	748	309	500	809	158	301	459
E71A	Respiratory Neoplasms +Ccc	315	336	651	286	333	619	259	312	571	167	276	443
E71B	Respiratory Neoplasms +Smcc	2432	1215	3647	2456	1182	3638	2389	1152	3541	1807	926	2733
E71C	Respiratory Neoplasms -Cc	1336	310	1646	1545	364	1909	1588	317	1905	880	265	1145
E72Z	Resp Probs From Neonatl Period	15	6	21	11	2	13	6	3	9	7	3	10
E73A	Pleural Effusion + Ccc	59	69	128	76	73	149	85	75	160	37	80	117
E73B	Pleural Effusn + Scc	148	150	298	145	158	303	155	128	283	98	113	211
E73C	Pleural Effusion - Cscc	138	104	242	142	81	223	153	75	228	82	72	154
E74A	Interstital Lung Dis +Ccc	33	25	58	36	19	55	31	25	56	19	29	48
E74B	Interstitial Lung Dis +Scc	154	67	221	167	51	218	154	47	201	97	41	138
E74C	Interstitial Lung Dis -Cscc	160	46	206	182	43	225	226	38	264	114	32	146
E75A	Other Resp Sys Dx A>64+Cc	35	39	74	38	34	72	28	33	61	40	34	74
E75B	Ot Resp Sys Dx A>64/+Cc	172	200	372	218	206	424	205	159	364	141	166	307
E75C	Other Resp Sys Dx A<65 - Cc	142	235	377	131	239	370	195	243	438	182	180	362
	04 MDC	19159	19484	38643	19047	19184	38231	19844	19362	39206	18662	19392	38054
F01A	Implntn/Replcmnt Aicd Ttl+Cscc	150	3	153	125	22	147	133	5	138	115	7	122
F01B	Implntn/Replcmnt Aicd Ttl-Cscc	334	26	360	368	27	395	412	35	447	421	25	446
F02Z	Aicd Cmpnt Implntn/Replcmnt	25	1	26	28	1	29	27	0	27	22	0	22
F03Z	Crdc Valv Pr+Pmp+Inv Inves	575	0	575	625	0	625	593	0	593	532	0	532
F04A	Crd Vlv Pr+Pmp-Inv Inves+Ccc	6	0	6	15	0	15	6	0	6	0	0	0
F04B	Crd Vlv Pr+Pmp-Inv Inves-Ccc	310	0	310	343	0	343	458	0	458	436	0	436
F05A	Coronary Bypass+Inv Inves+Ccc	1	0	1	1	0	1	0	0	0	0	0	0
F05B	Coronary Bypass+Inv Inves-Ccc	729	0	729	712	0	712	661	0	661	516	0	516
F06A	Coronary Bypass-Inv Inves+Cscc	0	0	0	0	0	0	0	0	0	1	0	1
F06B	Coronary Bypass-Inv Inves-Cscc	236	0	236	250	0	250	312	0	312	217	0	217
F07A	Other Cardthor/Vasc Pr+Pmp+Ccc	11	0	11	12	0	12	13	0	13	13	0	13
F07B	Other Cardthor/Vasc Pr+Pmp-Ccc	87	0	87	93	0	93	83	0	83	102	0	102
F08A	Mjr Reconstrc Vasc Pr-Pump+Ccc	162	41	203	183	33	216	203	30	233	163	36	199
F08B	Mjr Reconstrc Vasc Pr-Pump-Ccc	905	287	1192	925	278	1203	919	241	1160	765	231	996
F09A	Oth Cardiothor Pr-Pmp+Ccc	23	1	24	22	3	25	31	1	32	30	7	37
F09B	Oth Cardiothor Pr-Pmp -Ccc	105	7	112	90	3	93	81	30	111	68	31	99
F10Z	Perc Corony Intervent+Ami	3150	683	3833	3353	730	4083	3484	746	4230	3154	779	3933
F11A	Amputn Circ Sys-Up Lmb&Toe+Ccc	103	93	196	106	104	210	113	134	247	108	117	225
F11B	Amputn Circ Sys-Up Lmb&Toe-Ccc	659	729	1388	627	677	1304	644	725	1369	657	741	1398
F12Z	Cardiac Pacemaker Implantation	1297	387	1684	1380	509	1889	1410	489	1899	1140	420	1560
F13Z	Up Limb&Toe Amp Circ Dis	325	527	852	315	536	851	362	519	881	278	428	706
F14A	Vasc Pr-Mjr Reconstrc-Pump+Ccc	171	48	219	157	48	205	198	55	253	147	34	181
F14B	Vasc Pr-Mjr Reconstrc-Pump+Scc	648	186	834	743	210	953	761	191	952	585	165	750
F14C	Vasc Pr-Mjr Reconstr-Pump-Cscc	976	461	1437	867	446	1313	802	470	1272	593	362	955
F15Z	Perc Crny Intervent-Ami+Stent	2519	395	2914	2098	443	2541	2468	520	2988	1959	386	2345
F16Z	Perc Crny Intervent-Ami-Stent	457	26	483	361	24	385	403	46	449	403	57	460
F17Z	Cardiac Pacemaker Replacement	486	220	706	442	158	600	541	172	713	587	179	766
F18Z	Crdc Pcmkr Revsn -Dvc Rplcmnt	81	31	112	100	16	116	70	17	87	96	18	114
F19Z	Oth Trns-Vsclr Perc Crdc Intrv	1174	374	1548	1572	243	1815	1651	234	1885	1447	224	1671
F20Z	Vein Ligation & Stripping	672	791	1463	585	789	1374	625	724	1349	248	274	522
F21A	Oth Circ Sys Or Pr+Ccc	42	22	64	36	20	56	41	38	79	41	24	65
F21B	Oth Circ Sys O.R. Pr -Ccc	216	174	390	219	131	350	239	134	373	225	127	352
F40Z	Circ Sys Dx+Ventilator Support	145	102	247	153	104	257	123	109	232	103	87	190
F41A	Crc Dsrd+Ami+Inva Inve Pr+Cscc	221	62	283	234	53	287	241	58	299	133	44	177
F41B	Crc Dsrd+Ami+Inva Inve Pr-Cscc	692	189	881	773	180	953	720	185	905	568	187	755
F42A	Crc Dsrd-Ami+Ic In Pr+Cmpdx/Pr	1170	261	1431	1098	313	1411	1209	268	1477	859	251	1110
F42B	Crc Dsrd-Ami+Ic In Pr-Cmpdx/Pr	6242	1032	7274	5345	809	6154	5023	786	5809	3771	507	4278
F60A	Crc Dsrd+Ami-Inva Inve Pr+Cscc	169	603	772	144	596	740	116	532	648	80	394	474
F60B	Crc Dsrd+Ami-Inva Inve Pr-Cscc	507	2007	2514	448	2113	2561	325	2074	2399	224	1888	2112
F60C	Crc Dsrd+Ami-Inva Inve Pr Died	231	285	516	186	316	502	151	220	371	119	207	326
F61Z	Infective Endocarditis	81	44	125	94	56	150	94	57	151	41	53	94
F62A	Heart Failure & Shock + Ccc	203	752	955	246	763	1009	256	840	1096	205	709	914
F62B	Heart Failure & Shock - Ccc	1472	3040	4512	1419	3178	4597	1548	3085	4633	1432	2546	3978
F63A	Venous Thrombosis + Cscc	98	119	217	90	148	238	80	131	211	55	88	143
F63B	Venous Thrombosis - Cscc	1361	953	2314	1209	946	2155	984	883	1867	776	610	1386
F64Z	Skin Ulcers Circulatory Disord	78	123	201	89	110	199	55	84	139	30	46	76
F65A	Peripheral Vascular Dsrd +Cscc	162	119	281	165	122	287	138	151	289	125	107	232
F65B	Peripheral Vascular Dsrd -Cscc	1266	1004	2270	1149	904	2053	1128	929	2057	856	677	1533
F66A	Coronary Atherosclerosis + Cc	311	521	832	287	493	780	267	420	687	151	254	405
F66B	Coronary Atherosclerosis - Cc	857	979	1836	836	950	1786	784	756	1540	541	600	1141
F67A	Hypertension + Cc	187	226	413	159	284	443	135	212	347	84	139	223
F67B	Hypertension - Cc	755	693	1448	674	675	1349	621	585	1206	400	374	774
F68Z	Congenital Heart Disease	194	22	216	231	18	249	249	20	269	135	15	150
F69A	Valvular Disorders + Cscc	209	218	427	191	232	423	200	249	449	188	216	404
F69B	Valvular Disorders - Cscc	433	360	793	500	348	848	460	335	795	453	237	690
F70A	Mjr Arrhythmia&Crdc Arrst+Cscc	108	199	307	116	181	297	111	161	272	109	140	249
F70B	Mjr Arrhythmia&Crdc Arrst-Cscc	532	652	1184	516	654	1170	493	641	1134	514	489	1003
F71A	N-Mjr Arythm&Condctn Dsrd+Cscc	220	410	630	219	394	613	181	405	586	121	300	421
F71B	N-Mjr Arythm&Condctn Dsrd-Cscc	1352	1379	2731	1220	1341	2561	1154	1199	2353	856	865	1721
F72A	Unstable Angina + Cscc	15	75	90	9	77	86	10	66	76	2	52	54
F72B	Unstable Angina - Cscc	98	384	482	89	402	491	66	341	407	46	313	359
F73A	Syncope & Collapse + Cscc	85	61	146	84	67	151	77	55	132	54	39	93
F73B	Syncope & Collapse - Cscc	587	572	1159	532	563	1095	528	466	994	407	322	729
F74Z	Chest Pain	160	235	395	149	197	346	171	194	365	114	132	246
F75A	Other Circulatry System Dx+Ccc	189	311	500	152	249	401	129	248	377	98	184	282
F75B	Other Circulatry System Dx+Scc	955	943	1898	1021	891	1912	867	842	1709	646	728	1374
F75C	Other Circulaty System Dx-Cscc	1001	699	1700	1018	616	1634	1090	528	1618	767	413	1180
	05 MDC	38981	25147	64128	37598	24794	62392	37528	23671	61199	30132	18885	49017
G01A	Rectal Resection +Ccc	184	111	295	186	89	275	156	90	246	116	78	194
G01B	Rectal Resection -Ccc	834	441	1275	833	416	1249	872	412	1284	732	357	1089
G02A	Mjr Small & Large Bowel Pr+Ccc	507	321	828	523	339	862	471	389	860	430	313	743
G02B	Mjr Small & Large Bowel Pr-Ccc	1911	1176	3087	2047	1119	3166	2002	1208	3210	1828	1179	3007
G03A	Stomch,Oeshpgl & Duodnl Pr+Mal	310	151	461	279	163	442	288	134	422	240	132	372
G03B	Stmch,Oeshpgl&Ddnl Pr-Mal+Cscc	158	147	305	164	159	323	185	136	321	132	127	259
G03C	Stmch,Oeshpgl&Ddnl Pr-Mal-Cscc	184	110	294	162	91	253	162	118	280	123	110	233
G04A	Peritoneal Adhesolysis A>49+Cc	109	61	170	101	67	168	123	77	200	91	68	159
G04B	Prtnl Adhly A>49/+Cc	426	336	762	431	386	817	691	392	1083	468	369	837
G04C	Peritoneal Adhesolysis A<50-Cc	108	94	202	130	131	261	194	168	362	172	151	323
G05A	Mnr Small & Large Bowel Pr +Cc	84	36	120	63	36	99	81	38	119	80	23	103
G05B	Mnr Small & Large Bowel Pr -Cc	281	92	373	335	91	426	402	82	484	275	73	348
G06Z	Pyloromyotomy Procedure	12	0	12	6	0	6	20	0	20	10	0	10
G07A	Appendicectomy + Cscc	208	103	311	186	90	276	168	96	264	170	101	271
G07B	Appendicectomy - Cscc	1844	1567	3411	1912	1564	3476	1846	1583	3429	1646	1372	3018
G08A	Abdom & Oth Hern Pr A>59/+Cscc	752	880	1632	679	904	1583	620	809	1429	447	567	1014
G08B	Abdom & Oth Hrn Pr 0<A<60-Cscc	776	838	1614	648	940	1588	606	879	1485	381	560	941
G09Z	Inguinal&Femoral Hernia Pr A>0	2945	3021	5966	2788	2874	5662	2632	2642	5274	1495	1679	3174
G10Z	Hernia Procedures A<1	97	16	113	91	12	103	83	7	90	48	14	62
G11A	Anal & Stomal Procedures +Cscc	84	35	119	83	30	113	73	48	121	59	31	90
G11B	Anal & Stomal Procedures -Cscc	989	703	1692	888	712	1600	906	714	1620	579	457	1036
G12A	Oth Digest Sys Or Pr+Cscc	164	88	252	194	101	295	186	109	295	152	85	237
G12B	Oth Digest Sys Or Pr-Cscc	380	305	685	348	298	646	423	263	686	354	261	615
G42A	Oth Gastroscopy+Mjr Digest Dis	1217	1148	2365	1167	1098	2265	1090	1084	2174	950	902	1852
G42B	Oth Gastroscopy+Mjr Dig Dis+Sd	5	4	9	5	3	8	3	3	6	4	2	6
G43Z	Complex Colonoscopy	4	2	6	5	1	6	6	0	6	2	0	2
G44A	Other Colonoscopy+Cscc	142	122	264	129	122	251	129	118	247	96	88	184
G44B	Other Colonoscopy-Cscc	910	949	1859	903	1005	1908	956	848	1804	713	622	1335
G44C	Other Colonoscopy + Sameday	1	8	9	1	4	5	1	2	3	1	3	4
G45A	Other Gastrpy+N-Mjr Digest Dis	970	697	1667	994	674	1668	1013	663	1676	679	405	1084
G45B	Other Gastrpy+N-Mjr Dig Dis+Sd	4	2	6	8	4	12	7	1	8	8	0	8
G46A	Complex Gastroscopy+Cscc	209	248	457	220	273	493	220	245	465	199	207	406
G46B	Complex Gastroscopy-Cscc	1382	839	2221	1330	874	2204	1315	772	2087	1159	642	1801
G46C	Complex Gastroscopy,Sd	4	1	5	8	4	12	10	1	11	14	2	16
G60A	Digestive Malignancy + Cscc	336	259	595	325	232	557	296	247	543	240	212	452
G60B	Digestive Malignancy - Cscc	4961	1367	6328	5340	1679	7019	5927	1831	7758	6165	1849	8014
G61A	Gi Haemorrhage A>64/+Cscc	224	336	560	192	294	486	229	314	543	182	315	497
G61B	Gi Haemorrhage A<65 - Cscc	104	112	216	115	94	209	80	88	168	65	97	162
G62Z	Complicated Peptic Ulcer	15	29	44	5	13	18	9	17	26	8	11	19
G63Z	Uncomplicated Peptic Ulcer	16	20	36	21	22	43	11	18	29	15	19	34
G64Z	Inflammatory Bowel Disease	343	112	455	355	109	464	364	105	469	291	90	381
G65A	Gi Obstruction + Cc	59	48	107	76	65	141	68	52	120	62	43	105
G65B	Gi Obstruction - Cc	288	310	598	270	307	577	289	350	639	247	299	546
G66A	Abdmnl Pain/Mesentrc Adents+Cc	107	107	214	92	107	199	98	109	207	60	82	142
G66B	Abdmnl Pain/Mesentrc Adents-Cc	1020	1637	2657	948	1561	2509	921	1640	2561	535	942	1477
G67A	Oesphs,Gastr&Mis Dg D A>9+Cscc	364	192	556	334	201	535	314	211	525	204	163	367
G67B	Oesphs,Gastr&Mis Dg D A>9-Cscc	1206	1610	2816	1026	1546	2572	1117	1504	2621	750	887	1637
G68A	Gastroenteritis A<10 + Cc	28	35	63	24	25	49	23	38	61	15	7	22
G68B	Gastroenteritis A<10 - Cc	347	895	1242	216	668	884	261	874	1135	162	373	535
G69Z	Oesphs & Misc Dig Sys Dis A<10	216	159	375	213	160	373	196	177	373	91	85	176
G70A	Other Digestive System Diag+Cc	102	106	208	129	102	231	122	95	217	111	72	183
G70B	Other Digestive System Diag-Cc	626	499	1125	618	505	1123	610	609	1219	366	374	740
	06 MDC	28557	22485	51042	28146	22364	50510	28875	22410	51285	23422	16900	40322
H01A	Pancreas, Liver & Shunt Pr+Ccc	177	34	211	159	36	195	188	30	218	134	19	153
H01B	Pancreas, Liver &Shunt Pr-Ccc	604	95	699	585	78	663	580	92	672	462	86	548
H02A	Mjr Biliary Tract Pr+(Mal/Ccc)	215	86	301	211	95	306	225	80	305	221	57	278
H02B	Mjr Biliary Tract Pr-Mal+Smcc	120	65	185	131	57	188	125	65	190	93	51	144
H02C	Mjr Biliary Tract Pr-Mal-Cc	88	38	126	107	36	143	106	20	126	76	25	101
H05A	Hepatobiliary Diagntic Pr+Cscc	119	33	152	108	38	146	100	41	141	100	66	166
H05B	Hepatobiliary Diagntic Pr-Cscc	171	116	287	176	289	465	208	263	471	280	238	518
H06Z	Oth Heptobilry & Pancrs Or Pr	299	59	358	254	41	295	266	37	303	230	75	305
H07A	Open Cholecystectomy+Cde/+Ccc	69	53	122	60	57	117	55	55	110	53	44	97
H07B	Open Cholecystectomy-Cde-Ccc	481	371	852	439	353	792	360	326	686	291	252	543
H08A	Lap Cholecystectmy+Cde/+Cscc	151	192	343	167	203	370	157	203	360	137	159	296
H08B	Lap Cholecystectmy-Cde-Cscc	3071	3385	6456	3132	3317	6449	3061	3386	6447	1866	2182	4048
H40Z	Endospic Pr Bleed Oes Varices	50	18	68	34	18	52	46	15	61	47	19	66
H41A	Ercp Cx Theraputic Pr + Cscc	110	26	136	96	20	116	83	30	113	86	28	114
H41B	Ercp Cx Theraputic Pr - Cscc	354	62	416	367	59	426	273	56	329	391	78	469
H42A	Ercp Oth Theraputic Pr +Cscc	139	39	178	134	52	186	137	47	184	125	34	159
H42B	Ercp Oth Theraputic Pr +Mcc	349	128	477	387	95	482	339	113	452	340	99	439
H42C	Ercp Oth Theraputic Pr -Cc	323	113	436	354	78	432	305	80	385	270	71	341
H60A	Cirrhosis & Alc Hepatitis +Ccc	179	102	281	155	132	287	153	129	282	127	114	241
H60B	Cirrhosis & Alc Hepatitis+Scc	515	433	948	494	396	890	475	421	896	435	394	829
H60C	Cirrhosis & Alc Hepatitis-Cscc	456	421	877	436	415	851	410	359	769	343	300	643
H61A	Mal Hept Sys (A>69+Cscc)/+Ccc	202	202	404	237	222	459	205	202	407	209	171	380
H61B	Mal Hept Sys (A>69-Cscc)/-Ccc	4711	964	5675	4771	952	5723	3850	1043	4893	2573	1328	3901
H62A	Disorders Pancreas-Malig+Cscc	147	231	378	139	248	387	145	231	376	120	198	318
H62B	Disorders Pancreas-Malig-Cscc	992	1061	2053	1037	1037	2074	1002	1017	2019	836	907	1743
H63A	Dsrd Lvr-Mal,Cirr,Alc Hep+Cscc	109	83	192	110	110	220	122	100	222	90	76	166
H63B	Dsrd Lvr-Mal,Cirr,Alc Hep-Cscc	766	353	1119	747	407	1154	664	336	1000	464	255	719
H64A	Disorders Of Biliary Tract +Cc	271	489	760	315	584	899	337	537	874	282	427	709
H64B	Disorders Of Biliary Tract -Cc	852	1098	1950	835	1135	1970	816	1172	1988	643	966	1609
	07 MDC	16090	10350	26440	16177	10560	26737	14793	10486	25279	11324	8719	20043
I01Z	Bil/Mlti Mjr Jt Pr Lwr Extrmty	20	30	50	20	22	42	43	16	59	36	16	52
I02A	Mcrvas Tt/Skin Graft+Cscc-Hand	81	15	96	115	20	135	159	20	179	127	19	146
I02B	Skin Graft -Cscc -Hand	168	161	329	188	228	416	215	324	539	157	195	352
I03A	Hip Revision + Cscc	53	16	69	66	19	85	66	14	80	55	27	82
I03B	Hip Replac+Cscc/Hip Revsn-Cscc	1004	424	1428	1033	511	1544	975	545	1520	840	494	1334
I03C	Hip Replacement - Cscc	2431	1829	4260	2753	1862	4615	2584	1948	4532	2235	1577	3812
I04Z	Knee Replacemt & Reattach	1563	915	2478	1702	957	2659	1953	1055	3008	1370	672	2042
I05Z	Oth Mjr Jnt Replace&Limb Reatt	119	25	144	119	23	142	181	35	216	168	25	193
I06Z	Spinal Fusion + Deformity	60	4	64	70	2	72	62	3	65	45	0	45
I07Z	Amputation	55	28	83	67	27	94	58	24	82	49	27	76
I08A	Other Hip & Femur Proc + Cscc	341	297	638	346	321	667	327	294	621	259	246	505
I08B	Other Hip & Femur Pr -Cscc	1582	1638	3220	1603	1535	3138	1700	1485	3185	1575	1548	3123
I09A	Spinal Fusion + Cscc	105	11	116	138	8	146	109	11	120	91	11	102
I09B	Spinal Fusion - Cscc	721	102	823	641	188	829	692	164	856	610	101	711
I10A	Other Back & Neck Procs + Cscc	40	11	51	49	15	64	36	14	50	31	12	43
I10B	Other Back & Neck Procs - Cscc	2219	408	2627	2202	282	2484	2046	283	2329	1796	255	2051
I11Z	Limb Lengthening Procedures	68	40	108	50	32	82	61	28	89	60	27	87
I12A	Infc/Infm Bone/Jnt+Misc Pr+Ccc	21	4	25	19	4	23	17	2	19	11	4	15
I12B	Infc/Infm Bone/Jnt+Misc Pr+Scc	70	29	99	88	37	125	80	37	117	54	38	92
I12C	Infc/Infm Bne/Jnt+Misc Pr-Cscc	168	86	254	180	70	250	166	78	244	119	65	184
I13A	Humer,Tibia,Fibul,Ankl Pr+Cscc	171	103	274	199	122	321	159	109	268	128	87	215
I13B	Humer,Tib,Fib,Ank Pr A>59-Cscc	816	769	1585	833	869	1702	775	799	1574	773	729	1502
I13C	Humer,Tib,Fib,Ank Pr A<60-Cscc	1582	1089	2671	1556	1114	2670	1426	1057	2483	1325	917	2242
I14Z	Stump Revision	10	12	22	16	16	32	9	7	16	10	10	20
I15Z	Cranio-Facial Surgery	50	1	51	63	4	67	70	1	71	41	0	41
I16Z	Other Shoulder Procedures	587	390	977	571	448	1019	619	458	1077	443	333	776
I17Z	Maxillo-Facial Surgery	124	18	142	139	6	145	167	9	176	100	2	102
I18Z	Other Knee Procedures	1830	2462	4292	2101	2485	4586	1932	2385	4317	1753	1612	3365
I19Z	Other Elbow, Forearm Procs	1002	867	1869	964	823	1787	946	841	1787	962	812	1774
I20Z	Other Foot Procedures	1060	695	1755	1040	664	1704	958	676	1634	791	446	1237
I21Z	Loc Ex, Rem Int Fix Dev Hp&Fmr	185	103	288	193	111	304	170	101	271	133	76	209
I23Z	Loc Ex,Rem Int Fix-Hp&Fmr	1183	985	2168	1135	969	2104	1167	922	2089	840	614	1454
I24Z	Arthroscopy	105	82	187	145	64	209	124	39	163	121	28	149
I25Z	Bone,Joint Dxtic Pr Inc Biopsy	142	14	156	132	13	145	125	15	140	108	7	115
I27A	Soft Tissue Procedures +Cscc	32	14	46	33	24	57	36	21	57	35	16	51
I27B	Soft Tissue Procedures -Cscc	552	436	988	584	406	990	590	446	1036	446	299	745
I28A	Other Connect Tissue Procs +Cc	125	41	166	120	36	156	105	40	145	76	37	113
I28B	Other Connect Tissue Procs -Cc	865	478	1343	1050	394	1444	984	409	1393	827	390	1217
I29Z	Knee Reconstruction/Revision	868	297	1165	958	311	1269	981	367	1348	708	220	928
I30Z	Hand Procedures	1326	1118	2444	1155	959	2114	1147	866	2013	818	619	1437
I60Z	Femor Shaft &Open Condyl Fract	33	22	55	31	31	62	32	23	55	18	22	40
I61Z	Distal Femoral Fractures	39	63	102	45	47	92	53	39	92	31	48	79
I63Z	Spr,Str&Dsloc Hip,Pelvis&Thigh	52	45	97	31	57	88	34	57	91	23	47	70
I64A	Osteomyelitis +Cc	26	7	33	35	9	44	37	7	44	12	3	15
I64B	Osteomyelitis -Cc	55	31	86	63	33	96	68	31	99	58	22	80
I65A	Con Tis Mal,Inc Path Fx +Cscc	323	35	358	255	50	305	221	36	257	178	43	221
I65B	Con Tis Mal,Inc Path Fx -Cscc	1362	121	1483	1068	132	1200	921	114	1035	922	118	1040
I66A	Inflm Muscl Dsr +Cscc	228	21	249	224	18	242	254	22	276	157	19	176
I66B	Inflm Musculsktl Dsr -Cscc	1518	120	1638	1418	99	1517	1473	96	1569	809	100	909
I67A	Septic Arthritis + Cscc	4	5	9	10	1	11	4	1	5	5	3	8
I67B	Septic Arthritis - Cscc	26	15	41	24	14	38	31	15	46	22	11	33
I68A	Non-Surg Spinal Disorders +Cc	218	122	340	270	133	403	226	162	388	135	96	231
I68B	Non-Surg Spinal Disorders -Cc	1968	1899	3867	1897	1772	3669	1950	1854	3804	1243	1411	2654
I68C	Non-Surg Spinal Disorders, Sd	12	23	35	15	17	32	11	20	31	8	18	26
I69A	Bne Dis&Spcfc Arthro A>74+Cscc	42	6	48	49	2	51	30	4	34	13	3	16
I69B	Bne Dis&Sp Arth A>74/+Cscc	357	82	439	415	74	489	382	70	452	193	62	255
I69C	Bne Dis&Spcfc Arthro A<75-Cscc	619	144	763	821	158	979	589	166	755	383	108	491
I70Z	Non-Specific Arthropathies	642	62	704	592	55	647	556	59	615	244	32	276
I71A	Oth Musctendin Disrd A>69 +Cc	2	3	5	3	0	3	2	1	3	0	1	1
I71B	Oth Musctendin Disrd A>69/+Cc	21	9	30	10	7	17	14	2	16	9	2	11
I71C	Oth Musctendin Disrd A<70 -Cc	93	23	116	56	18	74	50	21	71	45	11	56
I72A	Spec Musctend Disrd A>79/+Cscc	27	10	37	32	17	49	20	11	31	18	10	28
I72B	Spec Musctend Disrd A<80-Cscc	144	85	229	146	92	238	127	74	201	88	47	135
I73A	Aftcare Muscsk Impl A>59+Cscc	25	4	29	33	11	44	44	10	54	28	16	44
I73B	Aftcare Muscsk Impl A>59/+Cscc	238	144	382	275	166	441	273	188	461	197	112	309
I73C	Aftcare Muscsk Impl A<60-Cscc	82	50	132	91	41	132	89	70	159	76	35	111
I74A	Inj Frarm,Wr,Hnd,Foot A>74+Cc	3	5	8	0	3	3	5	5	10	3	0	3
I74B	Inj Frarm,Wr,Hnd,Foot A>74/+Cc	62	52	114	58	77	135	57	64	121	36	54	90
I74C	Inj Frarm,Wr,Hnd,Foot A<75-Cc	669	311	980	659	308	967	651	309	960	500	245	745
I75A	Inj Sh,Arm,Elb,Kn,Leg A>64+Cc	40	30	70	38	30	68	47	34	81	27	20	47
I75B	Inj Sh,Arm,Elb,Kn,Leg A>64/+Cc	279	340	619	312	351	663	337	361	698	228	268	496
I75C	Inj Sh,Arm,Elb,Kn,Leg A<65-Cc	676	464	1140	651	459	1110	620	543	1163	435	355	790
I76A	Other Conn Tiss Dsrds A>69 +Cc	74	5	79	63	9	72	61	8	69	29	3	32
I76B	Oth Musctl Dsr A>69/+Cc	425	117	542	469	113	582	479	126	605	266	116	382
I76C	Other Conn Tiss Dsrds A<70 -Cc	621	200	821	593	171	764	572	138	710	283	129	412
I77A	Fracture Of Pelvis+Cscc	36	31	67	33	24	57	37	37	74	38	30	68
I77B	Fracture Of Pelvis -Cscc	248	318	566	289	268	557	324	291	615	259	275	534
I78A	Fracture Neck Femur+Cscc	46	43	89	75	49	124	56	47	103	39	51	90
I78B	Fracture Of Neck Femur-Cscc	235	319	554	253	315	568	273	327	600	220	317	537
	08 MDC	35074	21433	56507	35838	21232	57070	35030	21391	56421	27404	16876	44280
J01Z	Microvasc Tiss Transf Skn/Brst	57	8	65	53	5	58	41	3	44	16	2	18
J06A	Major Pr Malig Breast Condtns	1905	713	2618	2141	670	2811	2215	669	2884	1931	637	2568
J06B	Major Pr Non-Malig Breast Cnds	119	52	171	118	72	190	104	75	179	61	68	129
J07A	Minor Pr Malig Breast Condns	393	258	651	422	219	641	438	212	650	427	185	612
J07B	Minor Pr Non-Malig Breast Cnds	529	372	901	437	342	779	396	377	773	239	244	483
J08A	Oth Skn Grf&/Dbrdmnt Pr+Cscc	123	52	175	101	62	163	85	43	128	72	51	123
J08B	Oth Skn Grf&/Dbrdmnt Pr-Cscc	849	487	1336	655	486	1141	687	473	1160	480	392	872
J09Z	Perianal & Pilonidal Pr	334	380	714	296	367	663	281	386	667	159	221	380
J10Z	Skn,Subc Tis & Brst Plastic Pr	702	218	920	691	264	955	619	206	825	311	146	457
J11Z	Other Skin, Subc Tis & Brst Pr	2352	1171	3523	2021	1059	3080	1926	978	2904	1097	712	1809
J12A	L Lmb Pr +Ulcr/Cels+Ccc	11	8	19	15	11	26	13	20	33	8	9	17
J12B	L Lmb Pr+Ulcr/Cels-Ccc+Graft	38	60	98	42	39	81	35	35	70	21	25	46
J12C	L Lmb Pr+Ulcr/Cels-Ccc-Graft	91	103	194	75	143	218	81	121	202	49	98	147
J13A	L Lmb Pr-Ulcr/Cels+Graft+Cscc	2	2	4	4	0	4	4	1	5	1	0	1
J13B	L Lmb Pr-Ulcr/Cels-(Grft&Cscc)	144	64	208	130	70	200	89	78	167	69	40	109
J14Z	Major Breast Reconstructions	59	10	69	58	5	63	118	8	126	213	14	227
J60A	Skin Ulcers	113	153	266	121	133	254	96	158	254	65	113	178
J60B	Skin Ulcers, Sameday	0	0	0	1	1	2	0	0	0	0	0	0
J62A	Mal Breast Dis (A>69+Cc)/+Cscc	107	45	152	92	41	133	105	36	141	67	32	99
J62B	Mal Breast Dis (A>69-Cc)/-Cscc	543	259	802	552	289	841	805	219	1024	640	164	804
J63Z	Non-Malignant Breast Disorders	31	91	122	52	75	127	31	67	98	21	49	70
J64A	Cellulitis A>59 + Cscc	226	141	367	182	158	340	247	188	435	101	105	206
J64B	Cellulitis A>59 -Cscc / A<60	807	1037	1844	788	884	1672	776	927	1703	387	584	971
J65A	Trauma To Skn,Sub Tis&Bst A>69	104	260	364	113	240	353	109	278	387	63	163	226
J65B	Trauma To Skn,Sub Tis&Bst A<70	842	1077	1919	780	1006	1786	766	989	1755	468	683	1151
J67A	Minor Skin Disorders	1015	404	1419	969	380	1349	953	372	1325	589	256	845
J67B	Minor Skin Disorders, Sameday	2	4	6	8	4	12	9	4	13	4	3	7
J68A	Major Skin Disorders	1388	179	1567	1430	165	1595	1359	167	1526	774	94	868
J68B	Major Skin Disorders, Sameday	0	1	1	5	0	5	1	4	5	5	0	5
	09 MDC	12886	7609	20495	12352	7190	19542	12389	7094	19483	8338	5090	13428
K01Z	Diabetic Foot Procedures	185	150	335	212	132	344	252	153	405	161	118	279
K02Z	Pituitary Procedures	102	1	103	121	1	122	100	0	100	70	0	70
K03Z	Adrenal Procedures	111	4	115	119	9	128	100	13	113	98	0	98
K04Z	Major Procedures For Obesity	21	0	21	25	0	25	25	1	26	32	6	38
K05Z	Parathyroid Procedures	402	179	581	415	138	553	419	180	599	284	152	436
K06Z	Thyroid Procedures	1808	308	2116	1946	324	2270	1998	339	2337	1558	251	1809
K07Z	Obesity Procedures	18	5	23	8	9	17	4	4	8	2	3	5
K08Z	Thyroglossal Procedures	22	0	22	29	0	29	26	0	26	17	0	17
K09Z	Other Endcrn, Nutr& Meta Or Pr	154	28	182	105	10	115	103	25	128	94	8	102
K40Z	Endosc/Invest Pr Metab Dsdr-Cc	454	201	655	456	224	680	425	169	594	211	139	350
K60A	Diabetes + Cscc	187	310	497	172	227	399	198	242	440	127	151	278
K60B	Diabetes - Cscc	2967	1384	4351	2961	1111	4072	2791	969	3760	1665	606	2271
K61Z	Severe Nutritional Disturbance	204	46	250	237	55	292	203	61	264	138	39	177
K62A	Misc Metabolic Disrd + Ccc	445	206	651	644	249	893	505	321	826	210	279	489
K62B	Misc Metabolic Disrd A>74/+Scc	271	348	619	364	331	695	400	279	679	197	235	432
K62C	Misc Metabolic Disrd A<75-Cscc	933	1199	2132	809	1115	1924	986	1106	2092	455	587	1042
K63Z	Inborn Errors Of Metabolism	202	35	237	238	37	275	216	32	248	171	17	188
K64A	Endocrine Disorders + Cscc	174	68	242	140	55	195	131	52	183	76	34	110
K64B	Endocrine Disorders - Cscc	2849	439	3288	2824	404	3228	2738	312	3050	1786	206	1992
	10 MDC	11509	4911	16420	11825	4431	16256	11620	4258	15878	7352	2831	10183
L02A	Op Ins Peri Cath Dialysis+Cscc	16	4	20	11	1	12	9	5	14	8	4	12
L02B	Op Ins Peri Cath Dialysis-Cscc	52	18	70	52	16	68	41	14	55	34	4	38
L03A	Kdny,Urt&Mjr Bldr Pr Npsm+Cscc	280	57	337	263	70	333	255	49	304	225	31	256
L03B	Kdny,Urt&Mjr Bldr Pr Npsm-Cscc	771	249	1020	808	243	1051	878	217	1095	707	188	895
L04A	Kdy,Urt&Mjr Bldr Pr N-Npm+Ccc	94	47	141	99	42	141	79	30	109	70	37	107
L04B	Kdy,Urt&Mjr Bldr Pr N-Npm+Smcc	474	222	696	482	231	713	600	251	851	676	164	840
L04C	Kdy,Urt&Mjr Bldr Pr N-Npm-Cc	494	201	695	501	197	698	571	265	836	442	201	643
L05A	Tranureth Prostatectomy +Cscc	26	16	42	24	27	51	36	19	55	27	9	36
L05B	Tranureth Prostatectomy -Cscc	256	158	414	240	169	409	144	152	296	155	116	271
L06A	Minor Bladder Procedures+Cscc	83	85	168	83	105	188	139	76	215	97	53	150
L06B	Minor Bladder Procedures -Cscc	528	418	946	635	492	1127	712	514	1226	620	339	959
L07A	Transurethral Procs + Cscc	192	128	320	138	106	244	118	94	212	98	92	190
L07B	Transurethral Procs - Cscc	1712	984	2696	1909	1023	2932	1827	999	2826	1517	831	2348
L08A	Urethral Procedures + Cc	40	4	44	35	12	47	17	17	34	15	14	29
L08B	Urethral Procedures - Cc	253	85	338	198	113	311	196	99	295	170	76	246
L09A	Oth Kidny & Urnry Tract Pr+Ccc	63	44	107	87	41	128	53	46	99	43	31	74
L09B	Oth Kidny & Urnry Tract Pr+Scc	164	91	255	166	91	257	147	77	224	152	72	224
L09C	Oth Kidny & Urnry Trct Pr-Cscc	270	285	555	279	276	555	357	305	662	328	196	524
L40Z	Ureteroscopy	175	103	278	126	106	232	128	79	207	107	70	177
L41Z	Cystourethroscopy, Sameday	5	9	14	3	4	7	8	5	13	4	12	16
L42Z	Esw Lithotripsy+Urinary Stones	347	1	348	298	1	299	269	0	269	122	1	123
L60A	Renal Failure +Ccc	508	393	901	543	441	984	459	465	924	439	475	914
L60B	Renal Failure +Scc	1439	1165	2604	1569	1191	2760	1424	1348	2772	1192	1286	2478
L60C	Renal Failure -Cscc	966	852	1818	872	776	1648	829	780	1609	558	588	1146
L61Z	Admit For Renal Dialysis	1	0	1	1	3	4	2	2	4	12	0	12
L62A	Kdny&Unry Trct Neoplasms +Cscc	63	91	154	75	67	142	70	71	141	62	67	129
L62B	Kdny&Unry Trct Neoplasms -Cscc	349	277	626	365	329	694	450	315	765	348	224	572
L63A	Kdny & Unry Trct Inf +Ccc	569	470	1039	585	672	1257	735	767	1502	466	635	1101
L63B	Kdny & Unry Trct Inf A>69/+Scc	1105	1560	2665	1224	1692	2916	1295	1688	2983	926	1336	2262
L63C	Kdny & Unry Trct Inf A<70-Cscc	1336	1602	2938	1073	1453	2526	1039	1458	2497	687	980	1667
L64Z	Urinary Stones & Obstruction	612	746	1358	481	702	1183	535	777	1312	396	405	801
L65A	Kdny & Unry Tr Sgns&Symps+Cscc	25	38	63	35	27	62	22	32	54	12	17	29
L65B	Kdny & Unry Tr Sgns&Symps-Cscc	315	435	750	288	403	691	292	398	690	154	238	392
L66Z	Urethral Stricture	32	20	52	21	28	49	25	19	44	18	10	28
L67A	Oth Kidny & Urnry Tract Dx+Ccc	74	24	98	79	28	107	94	30	124	71	35	106
L67B	Oth Kidny & Urnry Tract Dx+Scc	356	123	479	307	114	421	332	131	463	309	102	411
L67C	Oth Kidny & Urnry Trct Dx-Cscc	886	401	1287	808	452	1260	919	347	1266	585	244	829
	11 MDC	14931	11406	26337	14763	11744	26507	15106	11941	27047	11852	9183	21035
M01Z	Major Male Pelvic Procedures	1092	365	1457	1183	320	1503	1146	307	1453	824	253	1077
M02A	Transurethral Prostectomy+Cscc	44	43	87	40	56	96	57	36	93	30	23	53
M02B	Transurethral Prostectomy-Cscc	434	420	854	412	399	811	544	399	943	507	270	777
M03A	Penis Procedures + Cc	14	3	17	18	6	24	11	7	18	14	7	21
M03B	Penis Procedures - Cc	583	126	709	522	120	642	586	147	733	305	97	402
M04A	Testes Procedures + Cc	100	88	188	75	66	141	60	54	114	39	36	75
M04B	Testes Procedures - Cc	1697	916	2613	1655	854	2509	1577	928	2505	1122	571	1693
M05Z	Circumcision	51	147	198	60	120	180	55	114	169	48	62	110
M06A	Oth Male Reprod Sys Or Pr +Mal	13	24	37	25	24	49	39	17	56	32	16	48
M06B	Oth Male Reprod Sys Or Pr -Mal	148	71	219	161	88	249	194	69	263	141	44	185
M40Z	Cystourethroscopy - Cc	16	14	30	10	10	20	21	10	31	9	6	15
M60A	Malignancy, Male Repr Sys+Cscc	56	36	92	35	25	60	35	32	67	24	26	50
M60B	Malignancy, Male Repr Sys-Cscc	322	279	601	381	466	847	526	460	986	337	300	637
M61A	Benign Prostatic Hypertry+Cscc	6	11	17	2	18	20	6	14	20	9	2	11
M61B	Benign Prostatic Hypertry-Cscc	44	118	162	24	94	118	26	35	61	46	28	74
M62A	Inflammation Male Reprd Sys+Cc	32	41	73	44	50	94	31	44	75	27	30	57
M62B	Inflammation Male Reprd Sys-Cc	236	255	491	266	277	543	255	248	503	154	130	284
M63Z	Sterilistation, Male	2	0	2	3	1	4	0	0	0	0	0	0
M64Z	Other Male Reproductive Sys Dx	120	52	172	103	65	168	80	41	121	51	30	81
	12 MDC	5010	3009	8019	5019	3059	8078	5249	2962	8211	3719	1931	5650
N01Z	Pelvic Evscrtn & Radcl Vlvctmy	134	25	159	119	38	157	151	37	188	154	33	187
N02A	Utrn,Adnx Pr+Ovrn/Adnxl Mal+Cc	82	38	120	71	42	113	55	45	100	41	23	64
N02B	Utrn,Adnx Pr+Ovrn/Adnxl Mal-Cc	539	266	805	532	298	830	511	333	844	447	259	706
N03A	Utrn,Adnx Pr-Ovrn/Adnxl Mal+Cc	57	26	83	39	48	87	35	31	66	23	34	57
N03B	Utrn,Adnx Pr-Ovrn/Adnxl Mal-Cc	517	356	873	579	355	934	513	467	980	437	462	899
N04Z	Hysterectomy For Non-Malignanc	1284	1079	2363	1249	1077	2326	1231	1019	2250	977	751	1728
N05A	Ooph&Com Fal Tube Pr Nmal+Cscc	11	10	21	8	5	13	8	4	12	4	4	8
N05B	Ooph&Com Fal Tube Pr Nmal-Cscc	559	393	952	637	374	1011	680	389	1069	507	290	797
N06Z	Fem Repr Sys Reconstructive Pr	413	352	765	546	464	1010	536	457	993	448	304	752
N07Z	Oth Utern & Adnexa Pr For Nmal	3645	1952	5597	3995	1983	5978	4208	1889	6097	2811	1388	4199
N08Z	Endos & Lapar Pr, Fem Repr Sys	171	82	253	185	65	250	175	69	244	144	56	200
N09Z	Conistn,Vagina,Cervix&Vulva Pr	1631	954	2585	1591	837	2428	1357	856	2213	1011	705	1716
N10Z	Dxc Curettge, Dxc Hysteroscopy	311	462	773	354	429	783	510	397	907	300	248	548
N11A	Oth Fem Rep S Pr A>64/+Mal/+Cc	291	67	358	276	80	356	232	113	345	219	150	369
N11B	Oth Fem Rep Sys Pr A<65-Mal-Cc	213	129	342	227	135	362	228	173	401	182	170	352
N60A	Malignancy Fem Reprod Sys+Cscc	92	51	143	98	53	151	68	63	131	62	52	114		425
N60B	Malignancy Fem Reprod Sys-Cscc	1627	460	2087	1429	491	1920	1220	501	1721	755	395	1150		5728
N61Z	Infections, Female Reprod Syst	100	140	240	100	118	218	100	131	231	63	105	168
N62A	Mnstrl&Oth Fem Repr Sys Dis+Cc	40	51	91	24	26	50	33	42	75	26	18	44
N62B	Mnstrl&Oth Fem Repr Sys Dis-Cc	700	931	1631	752	833	1585	690	683	1373	451	473	924
	13 MDC	12417	7824	20241	12811	7751	20562	12541	7699	20240	9062	5920	14982
O01A	Caesarean Delivery +Ccc	146	27	173	114	23	137	93	19	112	90	25	115
O01B	Caesarean Delivery +Scc	1264	580	1844	1136	639	1775	1007	632	1639	1048	728	1776
O01C	Caesarean Delivery -Cscc	3648	2768	6416	3967	2834	6801	4249	2776	7025	4249	2982	7231
O02A	Vaginal Delivery +Or Pr +Cscc	148	54	202	151	69	220	130	67	197	98	58	156
O02B	Vaginal Delivery +Or Pr -Cscc	2319	1684	4003	2171	1990	4161	2016	2402	4418	1500	2312	3812
O03Z	Ectopic Pregnancy	154	113	267	143	118	261	138	119	257	156	129	285
O04Z	Postprtm & Post Abrtn Dx+Or Pr	188	140	328	178	142	320	157	127	284	111	112	223
O05Z	Abortion+ Or Proc	707	921	1628	710	770	1480	748	643	1391	567	568	1135
O60A	Vaginal Delivery +Cscc	285	152	437	186	159	345	125	125	250	136	124	260
O60B	Vaginal Delivery -Cscc	6269	6270	12539	4972	5865	10837	3607	5220	8827	3558	5191	8749
O60C	Vaginal Del Single Uncompl	5710	3768	9478	7544	3889	11433	8664	3886	12550	8647	3869	12516
O61Z	Postprtm & Post Abrtn Dx-Or Pr	231	245	476	202	244	446	181	211	392	146	215	361
O63Z	Abortion-Or Proc	192	274	466	237	298	535	479	406	885	416	566	982
O64A	False Labour <37 Wk/+Ccc	733	498	1231	684	531	1215	709	584	1293	604	450	1054
O64B	False Labour >=37 Wk -Ccc	159	158	317	225	209	434	189	204	393	137	161	298
O66A	Antenatal&Oth Obstetric Adm	5926	5596	11522	5786	5206	10992	5565	4683	10248	4075	3559	7634
O66B	Antenatal&Oth Obstetric Adm,Sd	57	80	137	63	72	135	46	102	148	50	83	133
	14 MDC	28136	23328	51464	28469	23058	51527	28103	22206	50309	25588	21132	46720
P01Z	Neonate,D/T<5Day Adm+Sig Or Pr	10	0	10	8	0	8	6	1	7	8	1	9
P02Z	Neo,Cardiothoracic/Vascular Pr	14	0	14	16	0	16	7	0	7	4	0	4
P03Z	Neo,Admwt 1000-1499G+Sig Or Pr	68	0	68	46	0	46	46	0	46	49	0	49
P04Z	Neo,Admwt 1500-1999G+Sig Or Pr	39	0	39	36	0	36	27	0	27	35	0	35
P05Z	Neo,Admwt 2000-2499G+Sig Or Pr	44	2	46	38	0	38	46	1	47	39	2	41
P06A	Neo,Admwt >2499G+Sig Or Pr+Mmp	116	0	116	70	0	70	66	2	68	83	1	84
P06B	Neo,Admwt >2499G+Sig Or Pr-Mmp	76	6	82	67	5	72	67	3	70	59	2	61
P60A	Neo,D/Tr<5D Adm-Sig Pr+Newborn	57	46	103	41	56	97	53	44	97	40	55	95
P60B	Neo,D/Tr<5D Adm-Sig Pr-Newborn	100	126	226	106	124	230	131	127	258	141	127	268
P61Z	Neonate, Admission Wt <750G	37	0	37	26	0	26	32	0	32	36	0	36
P62Z	Neonate, Admission Wt 750-999G	74	0	74	66	0	66	56	0	56	80	0	80
P63Z	Neo,Admwt 1000-1249G-Sig Or Pr	38	1	39	43	1	44	51	0	51	65	1	66
P64Z	Neo,Admwt 1250-1499G-Sig Or Pr	79	10	89	80	1	81	69	2	71	72	6	78
P65A	Neo,Admwt 1500-1999G-Sg Op+Mmp	62	12	74	62	13	75	61	4	65	52	13	65
P65B	Neo,Admwt 1500-1999G-Sg Op+Mjp	94	21	115	111	23	134	85	19	104	106	18	124
P65C	Neo,Admwt 1500-1999G-Sg Op+Otp	107	23	130	121	25	146	108	18	126	105	27	132
P65D	Neo,Admwt 1500-1999G-Sg Op-Prb	5	3	8	8	2	10	10	1	11	21	1	22
P66A	Neo,Admwt 2000-2499G-Sg Op+Mmp	93	27	120	92	27	119	69	20	89	80	26	106
P66B	Neo,Admwt 2000-2499G-Sg Op+Mjp	156	90	246	150	84	234	164	81	245	154	96	250
P66C	Neo,Admwt 2000-2499G-Sg Op+Otp	343	204	547	330	200	530	263	221	484	238	241	479
P66D	Neo,Admwt 2000-2499G-Sg Op-Prb	67	59	126	95	72	167	108	59	167	95	55	150
P67A	Neo,Admwt >2499G-Sig Or Pr+Mmp	330	121	451	291	116	407	315	137	452	257	159	416
P67B	Neo,Admwt >2499G-Sig Or Pr+Mjp	645	534	1179	625	474	1099	776	549	1325	691	567	1258
P67C	Neo,Admwt >2499G-Sig Or Pr+Otp	2299	1980	4279	2072	2238	4310	1875	2178	4053	1195	1931	3126
P67D	Neo,Admwt >2499G-Sig Or Pr-Prb	364	473	837	477	483	960	816	413	1229	804	343	1147
	15 MDC	5317	3738	9055	5077	3944	9021	5307	3880	9187	4509	3672	8181
Q01Z	Splenectomy	77	42	119	52	39	91	56	21	77	34	23	57
Q02A	Oth Or Pr Bld&Bld Frm Org+Cscc	81	44	125	70	38	108	55	41	96	54	37	91
Q02B	Oth Or Pr Bld&Bld Frm Org-Cscc	362	127	489	271	104	375	224	98	322	173	107	280
Q60A	Reticlendo&Imnty Dis+Cscc	173	105	278	160	119	279	153	116	269	90	90	180
Q60B	Reticlendo&Imnty Dis-Cscc+Mal	251	117	368	257	133	390	275	162	437	156	122	278
Q60C	Reticlendo&Imnty Dis-Cscc-Mal	559	311	870	480	336	816	423	311	734	305	185	490
Q61A	Red Blood Cell Disders + Ccc	97	107	204	109	123	232	90	146	236	80	110	190
Q61B	Red Blood Cell Disders + Scc	411	389	800	413	458	871	397	438	835	427	372	799
Q61C	Red Blood Cell Disders - Cscc	816	715	1531	683	573	1256	591	569	1160	546	513	1059
Q62Z	Coagulation Disorders	741	396	1137	736	411	1147	742	379	1121	563	351	914
	16 MDC	3568	2353	5921	3231	2334	5565	3006	2281	5287	2428	1910	4338
R01A	Lymphma&Leukma+Mjr Or Pr +Cscc	72	7	79	58	11	69	48	9	57	45	15	60
R01B	Lymphma&Leukma+Mjr Or Pr -Cscc	111	38	149	93	26	119	85	14	99	67	15	82
R02A	Oth Nplstc Dsrd+Mjr Or Pr+Cscc	80	19	99	84	29	113	74	28	102	62	27	89
R02B	Oth Nplstc Dsrd+Mjr Or Pr-Cscc	532	199	731	476	220	696	459	187	646	385	160	545
R03A	Lymphma Leukma+Oth Or Pr +Cscc	95	19	114	60	14	74	76	27	103	88	22	110
R03B	Lymphma Leukma+Oth Or Pr -Cscc	192	30	222	166	37	203	198	29	227	150	40	190
R04A	Oth Nplstc Dsrd+Oth Or Pr+Cscc	51	50	101	87	58	145	65	39	104	57	38	95
R04B	Oth Nplstc Dsrd+Oth Or Pr-Cscc	380	236	616	461	224	685	587	231	818	423	170	593
R60A	Acute Leukaemia + Ccc	363	20	383	430	37	467	410	57	467	364	36	400
R60B	Acute Leukaemia + Scc	300	98	398	313	108	421	295	106	401	304	84	388
R60C	Acute Leukaemia - Cscc	336	48	384	366	33	399	402	41	443	410	41	451
R61A	Lymphma &N-Acute Leukaemia+Ccc	545	110	655	460	137	597	548	148	696	466	143	609
R61B	Lymphma &N-Acute Leukaemia-Ccc	3025	766	3791	3101	719	3820	2939	811	3750	2566	808	3374
R61C	Lymphoma/N-A Leukaemia+Sameday	5	12	17	7	6	13	4	4	8	7	5	12
R62A	Other Neoplastic Disorders +Cc	457	369	826	502	414	916	511	494	1005	323	463	786
R62B	Other Neoplastic Disorders -Cc	2963	635	3598	2433	820	3253	2301	695	2996	2035	697	2732
R63Z	Chemotherapy	1793	394	2187	2008	392	2400	2301	483	2784	1874	623	2497
R64Z	Radiotherapy	68	0	68	47	0	47	112	0	112	108	0	108
	17 MDC	11368	3050	14418	11152	3285	14437	11415	3403	14818	9734	3387	13121
S60Z	Hiv + Sameday	0	1	1	0	0	0	1	0	1	0	0	0
S65A	Hiv-Related Diseases +Ccc	11	0	11	11	0	11	7	0	7	5	0	5
S65B	Hiv-Related Diseases +Scc	36	3	39	47	0	47	34	2	36	16	3	19
S65C	Hiv-Related Diseases -Cscc	18	4	22	28	1	29	33	2	35	9	1	10
T01A	Or Proc Infect& Paras Dis+Ccc	127	89	216	143	73	216	172	97	269	162	92	254
T01B	Or Proc Infect& Paras Dis+Smcc	224	178	402	243	147	390	227	176	403	215	178	393
T01C	Or Proc Infect & Paras Dis-Cc	97	50	147	110	43	153	142	73	215	90	59	149
T60A	Septicaemia + Cscc	967	790	1757	1010	830	1840	1168	979	2147	839	883	1722
T60B	Septicaemia - Cscc	2034	2100	4134	2026	2107	4133	2371	2331	4702	1925	2412	4337
T61A	Pstop&Psttr Inf A>54/+Cscc	104	63	167	86	50	136	104	40	144	70	35	105
T61B	Postop&Posttr Infect A<55-Cscc	34	25	59	30	16	46	27	22	49	23	5	28
T62A	Fever Of Unknown Origin + Cc	163	151	314	162	124	286	177	150	327	98	125	223
T62B	Fever Of Unknown Origin - Cc	504	733	1237	602	667	1269	505	747	1252	350	575	925
T63A	Viral Illness A>59/+Cc	198	171	369	313	231	544	245	314	559	416	196	612
T63B	Viral Illness A<60 -Cc	326	454	780	287	482	769	256	512	768	163	298	461
T64A	Oth Infectous&Parstic Dis+Cscc	153	168	321	97	124	221	121	107	228	87	72	159
T64B	Oth Infectous&Parstic Dis-Cscc	467	821	1288	427	719	1146	502	779	1281	277	437	714
	18 MDC	5463	5801	11264	5622	5614	11236	6092	6331	12423	4745	5371	10116	0
U40Z	Mental Health Treat+Samedy+Ect	0	0	0	0	0	0	0	0	0	0	0	0
U60Z	Mental Health Treat+Samedy-Ect	34	31	65	34	22	56	22	32	54	11	20	31
U61A	Schizophrenia Disorders+Lgl St	24	18	42	25	15	40	32	23	55	21	22	43
U61B	Schizophrenia Disorders-Lgl St	1619	1890	3509	1508	1829	3337	1388	1680	3068	1179	1373	2552
U62A	Par&Acute Psych Dsrd+Cscc/+Lgl	18	19	37	29	20	49	24	23	47	30	28	58
U62B	Par&Acute Psych Dsrd-Cscc-Legl	696	934	1630	656	958	1614	725	885	1610	600	747	1347
U63A	Mjr Affect Dsrd A>69/+Cscc	156	219	375	158	196	354	133	200	333	110	150	260
U63B	Major Affective Dsrd A<70-Cscc	1512	1714	3226	1432	1538	2970	1425	1419	2844	918	1135	2053
U64Z	Oth Affect & Somatoform Dsrd	204	236	440	163	259	422	154	247	401	104	170	274
U65Z	Anxiety Disorders	147	155	302	116	145	261	124	128	252	110	67	177
U66Z	Eating & Obsessv-Compulsv Dsrd	118	21	139	103	18	121	104	10	114	116	12	128
U67Z	Personlty Dsrd&Acute Reactions	1238	1436	2674	1313	1347	2660	1243	1383	2626	887	953	1840
U68Z	Childhood Mental Disorders	394	22	416	419	15	434	408	8	416	245	14	259
	19 MDC	6160	6695	12855	5956	6362	12318	5782	6038	11820	4331	4691	9022
V60A	Alcohol Intoxicatn&Withdrwl+Cc	3	14	17	7	11	18	9	21	30	8	14	22
V60B	Alcohol Intoxicatn&Withdrwl-Cc	259	378	637	230	375	605	251	413	664	225	239	464
V61Z	Drug Intoxictn & Withdrawal	231	56	287	200	53	253	184	59	243	83	44	127
V62A	Alcohol Use Dsrd & Dependance	823	1282	2105	768	1211	1979	811	1168	1979	516	825	1341
V62B	Alcohol Use Dsrd & Dependnc+Sd	10	13	23	11	30	41	13	22	35	10	6	16
V63A	Opioid Use Dsrd & Dependence	19	46	65	30	34	64	37	33	70	53	24	77
V63B	Opioid Use Dsrd&Depend-Advice	17	24	41	33	16	49	24	21	45	18	17	35
V64Z	Other Drug Use Disord & Depend	67	74	141	108	86	194	93	116	209	75	68	143
	20 MDC	1429	1887	3316	1387	1816	3203	1422	1853	3275	988	1237	2225
W01Z	Ventiln/Cranio Mult Sig Trauma	53	21	74	64	23	87	56	21	77	64	14	78
W02Z	Hip,Femr&Limb Pr Mult Sig Trma	70	26	96	48	31	79	47	33	80	43	33	76
W03Z	Abdominal Pr Mult Sig Trauma	22	12	34	13	17	30	19	9	28	16	12	28
W04Z	Othr Or Pr For Mult Sig Trauma	37	28	65	41	19	60	51	19	70	32	12	44
W60Z	Multiple Trauma, Died/Transf<5	23	31	54	15	26	41	20	23	43	9	18	27
W61Z	Multiple Trauma - Signif Procs	47	52	99	60	59	119	46	42	88	55	65	120
X02Z	Mic Tt/Skin Grafts Inj To Hand	80	44	124	80	37	117	98	38	136	48	37	85
X04A	Other Pr Inj Lwr Lmb A>59/+Cc	51	78	129	81	65	146	55	69	124	41	45	86
X04B	Other Pr Inj Lowr Limb A<60-Cc	76	91	167	71	72	143	98	65	163	64	43	107
X05Z	Other Pr For Injuries To Hand	191	222	413	266	202	468	233	189	422	204	169	373
X06A	Other Pr Other Injuries + Cscc	88	34	122	89	43	132	77	43	120	63	35	98
X06B	Other Pr Other Injuries - Cscc	321	206	527	316	207	523	300	257	557	183	206	389
X07A	Sk Graft Inj-Hand+Mic Tt/+Cscc	28	3	31	34	4	38	40	4	44	23	3	26
X07B	Sk Graft Inj-Hand-Mic Tt-Cscc	87	38	125	62	37	99	74	33	107	53	27	80
X60A	Injuries A>64 + Cc	10	15	25	11	15	26	10	15	25	4	4	8
X60B	Injuries A>64 - Cc	52	89	141	41	106	147	45	112	157	43	61	104
X60C	Injuries A<65	197	283	480	174	201	375	160	225	385	82	186	268
X61Z	Allergic Reactions	134	114	248	106	117	223	163	104	267	110	116	226
X62A	Poisng/Toxc Eff Drugs A>59/+Cc	237	135	372	202	106	308	174	75	249	141	59	200
X62B	Poisng/Toxc Eff Drugs A<60 -Cc	258	229	487	273	174	447	192	123	315	158	118	276
X63A	Sequelae Of Treatmnt+Cscc	21	17	38	25	21	46	34	19	53	17	14	31
X63B	Sequelae Of Treatmnt-Cscc	259	101	360	224	113	337	219	125	344	199	67	266
X64A	Ot Inj,Pois&Tox Ef Dx A>59/+Cc	67	90	157	74	146	220	51	89	140	31	44	75
X64B	Ot Inj,Pois&Tox Eff Dx A<60-Cc	53	66	119	56	147	203	43	89	132	29	56	85
	21 MDC	2462	2025	4487	2426	1988	4414	2305	1821	4126	1712	1444	3156
Y01Z	Severe Full Thick Burns	19	0	19	35	0	35	27	2	29	14	0	14
Y02A	Oth Burn+Skn G A>64/+Cscc/Comp	35	16	51	52	20	72	39	13	52	49	9	58
Y02B	Oth Burn+Skn Gr A<65-Cscc-Comp	25	9	34	22	6	28	22	6	28	14	6	20
Y03Z	Other Or Procs For Other Burns	87	44	131	91	42	133	72	32	104	43	24	67
Y60Z	Burns,Trans Oth Acut Care <5 D	4	9	13	1	11	12	5	13	18	2	7	9
Y61Z	Severe Burns	25	17	42	39	12	51	16	14	30	16	10	26
Y62A	Other Burns A>64/+Cscc/Comp	36	31	67	31	33	64	25	41	66	25	37	62
Y62B	Other Burns A<65 -Cscc -Comp	109	54	163	85	51	136	70	45	115	56	32	88
	22 MDC	340	180	520	356	175	531	276	166	442	219	125	344
Z01A	Or Pr+Dx Oth Cnt Hlth Srv+Cscc	42	22	64	44	18	62	59	18	77	32	8	40
Z01B	Or Pr+Dx Oth Cnt Hlth Srv-Cscc	282	184	466	275	154	429	249	103	352	143	98	241
Z40Z	Follow Up +Endoscopy	217	25	242	336	12	348	362	14	376	167	18	185
Z60A	Rehabilitation + Cscc	192	3	195	165	0	165	147	0	147	140	0	140
Z60B	Rehabilitation - Cscc	624	2	626	589	3	592	607	0	607	377	2	379
Z60C	Rehabilitation + Sameday	0	0	0	0	0	0	0	0	0	0	0	0
Z61Z	Signs & Symptoms	244	282	526	232	277	509	243	214	457	149	151	300
Z62Z	Follow Up -Endoscopy	2395	357	2752	2596	349	2945	3303	358	3661	2212	287	2499
Z63A	Other Aftercare + Cscc	83	28	111	56	47	103	33	35	68	24	41	65
Z63B	Other Aftercare - Cscc	485	119	604	493	86	579	407	91	498	379	62	441
Z64A	Oth Fctr Infl Health Status	687	214	901	538	226	764	708	250	958	660	325	985
Z64B	Oth Fctr Infl Health Status,Sd	21	12	33	31	22	53	28	15	43	89	30	119
Z65Z	Mult,Oth&Unspcfd Congntl Anmls	37	2	39	42	2	44	36	0	36	12	0	12
	23 MDC	5309	1250	6559	5397	1196	6593	6182	1098	7280	4384	1022	5406
901Z	Ext O.R. Pr Unrel To Pdx	905	667	1572	788	549	1337	762	463	1225	472	412	884
902Z	Non-Ext O.R. Pr Unrel To Pdx	192	85	277	178	65	243	144	78	222	76	78	154
903Z	Prostatic O.R. Pr Unrel To Pdx	1	0	1	1	0	1	2	0	2	0	0	0
960Z	Ungroupable	0	0	0	0	0	0	0	0	0	0	0	0
961Z	Unacceptable Principal Dx	0	0	0	0	0	0	0	0	0	0	0	0
963Z	Neonatal Dx Not Consnt Age/Wgt	0	0	0	0	0	0	0	0	0	0	0	0
	Error DRG	1098	752	1850	967	614	1581	908	541	1449	548	490	1038
	TOTAL	322277	218653	540930	315491	215758	531249	314054	212346	526400	247760	173130	420890

## Sheet: IRR Values,CI
	DRG cases
	2017-19 Average Tertiary Hospitals	2017-19 Average Secondary Hospitals	2017-19 Average Total Hospitals	2020	2020	2020	% Change Tertiary Hospitals	%	% Change Total Hospitals	Tertiary Hospitals			Secondary Hospitals			All Hospitals
DRG Class				Total Tertiary Hospitals	Total Secondary Hospitals	Total Hospitals		Change Secondary Hospitals		IRR	95% CI	p	IRR	95% CI	Prob	IRR	95% CI	p
PRE - MDC	3388	1544	4932	3636	1609	5245	0.07	0.04	0.06	1.09	(1.04,1.14)	0.0006	1.05	(0.98,1.13)	0.1424	1.08	(1.03,1.12)	0.0003
01-Nervous System	23241	17383	40624	18056	13722	31778	-0.22	-0.21	-0.22	0.79	(0.77,0.8)	<.0001	0.8	(0.78,0.82)	<.0001	0.79	(0.78,0.8)	<.0001
02-Eye	13223	6245	19468	7329	3096	10425	-0.45	-0.5	-0.46	0.56	(0.54,0.58)	<.0001	0.5	(0.48,0.52)	<.0001	0.54	(0.53,0.55)	<.0001
03-Ear, Nose, Mouth & Throat	13204	7646	20850	8286	4495	12781	-0.37	-0.41	-0.39	0.63	(0.62,0.65)	<.0001	0.59	(0.57,0.62)	<.0001	0.62	(0.61,0.63)	<.0001
04-Respiratory System	19350	19343	38693	18662	19392	38054	-0.04	0	-0.02	0.98	(0.96,0.99)	0.0138	1.01	(0.99,1.03)	0.1818	0.99	(0.98,1.01)	0.4321
05-Circulatory System	38036	24537	62573	30132	18885	49017	-0.21	-0.23	-0.22	0.8	(0.79,0.81)	<.0001	0.78	(0.76,0.79)	<.0001	0.79	(0.78,0.8)	<.0001
06-Digestive System	28526	22420	50946	23422	16900	40322	-0.18	-0.25	-0.21	0.83	(0.82,0.84)	<.0001	0.76	(0.75,0.78)	<.0001	0.8	(0.79,0.81)	<.0001
07-Hepatobiliary System & Pancreas	15687	10465	26152	11324	8719	20043	-0.28	-0.17	-0.23	0.73	(0.71,0.75)	<.0001	0.84	(0.82,0.87)	<.0001	0.77	(0.76,0.79)	<.0001
08-Musculoskeletal System & Connective Tissue	35314	21352	56666	27404	16876	44280	-0.22	-0.21	-0.22	0.78	(0.77,0.8)	<.0001	0.8	(0.78,0.82)	<.0001	0.79	(0.78,0.8)	<.0001
09-Skin, Subcutaneous Tissue & Breast	12542	7298	19840	8338	5090	13428	-0.34	-0.3	-0.32	0.67	(0.65,0.69)	<.0001	0.71	(0.68,0.73)	<.0001	0.68	(0.67,0.7)	<.0001
10-Endocrine, Nutritional & Metabolic Diseases	11651	4533	16185	7352	2831	10183	-0.37	-0.38	-0.37	0.64	(0.62,0.66)	<.0001	0.63	(0.6,0.66)	<.0001	0.64	(0.62,0.65)	<.0001
11- Kidney & Urinary Tract	14933	11697	26630	11852	9183	21035	-0.21	-0.21	-0.21	0.8	(0.78,0.82)	<.0001	0.79	(0.77,0.82)	<.0001	0.8	(0.78,0.81)	<.0001
12- Male Reproductive System	5093	3010	8103	3719	1931	5650	-0.27	-0.36	-0.3	0.74	(0.71,0.77)	<.0001	0.65	(0.61,0.69)	<.0001	0.7	(0.68,0.73)	<.0001
13- Female Reproductive System	12590	7758	20348	9062	5920	14982	-0.28	-0.24	-0.26	0.73	(0.71,0.75)	<.0001	0.77	(0.75,0.8)	<.0001	0.74	(0.73,0.76)	<.0001
14-Pregnancy, Childbirth & Puerperium	28236	22864	51100	25588	21132	46720	-0.09	-0.08	-0.09	0.92	(0.9,0.93)	<.0001	0.93	(0.92,0.95)	<.0001	0.92	(0.91,0.94)	<.0001
15-Newborns & Other Neonates	5234	3854	9088	4509	3672	8181	-0.14	-0.05	-0.1	0.87	(0.84,0.91)	<.0001	0.96	(0.92,1.01)	0.105	0.91	(0.88,0.94)	<.0001
16- Blood, Blood Forming Organs, Immunological	3268	2323	5591	2428	1910	4338	-0.26	-0.18	-0.22	0.75	(0.71,0.79)	<.0001	0.83	(0.78,0.88)	<.0001	0.78	(0.75,0.82)	<.0001
17- Haematological & Solid Neoplasms	11312	3246	14558	9734	3387	13121	-0.14	0.04	-0.1	0.87	(0.85,0.89)	<.0001	1.05	(1.01,1.11)	0.0292	0.91	(0.89,0.93)	<.0001
18-Infectious & Parasitic Diseases	5726	5915	11641	4745	5371	10116	-0.17	-0.09	-0.13	0.84	(0.81,0.87)	<.0001	0.92	(0.88,0.95)	<.0001	0.88	(0.86,0.9)	<.0001
19-Mental Diseases & Disorders	5966	6365	12331	4331	4691	9022	-0.27	-0.26	-0.27	0.73	(0.71,0.76)	<.0001	0.75	(0.72,0.77)	<.0001	0.74	(0.72,0.76)	<.0001
20-Alcohol/Drug Use & Induced Disorders	1413	1852	3265	988	1237	2225	-0.3	-0.33	-0.32	0.71	(0.65,0.77)	<.0001	0.68	(0.63,0.73)	<.0001	0.69	(0.65,0.73)	<.0001
21-Injuries, Poisonings & Toxic Effects of Drugs	2398	1945	4342	1712	1444	3156	-0.29	-0.26	-0.27	0.72	(0.68,0.77)	<.0001	0.75	(0.7,0.8)	<.0001	0.73	(0.7,0.77)	<.0001
22-Burns	324	174	498	219	125	344	-0.32	-0.28	-0.31	0.68	(0.58,0.81)	<.0001	0.73	(0.58,0.91)	0.0062	0.7	(0.61,0.8)	<.0001
23-Factors Influencing Health Status	5629	1181	6811	4384	1022	5406	-0.22	-0.13	-0.21	0.79	(0.76,0.82)	<.0001	0.87	(0.8,0.95)	0.0017	0.8	(0.77,0.83)	<.0001
ERROR DRG	991	636	1627	548	490	1038	-0.45	-0.23	-0.36	0.56	(0.5,0.62)	<.0001	0.78	(0.69,0.88)	<.0001	0.65	(0.6,0.7)	<.0001
TOTAL	317274	215586	532860	247760	173130	420890	-0.22	-0.2	-0.21	0.79	(0.79,0.79)	<.0001	0.81	(0.81,0.82)	<.0001	0.8	(0.8,0.8)	<.0001
