# Supplementary material for: The Impact of COVID-19 on Hospital Admissions in Croatia
Source: Front Public Health. 2021 Sep 9;9:720948. doi: 10.3389/fpubh.2021.720948 (PMC8459902; doi:10.3389/fpubh.2021.720948)
Supplement: Supplementary file 2 [file Table_2.XLSX]

## Sheet: Calculations based on CIPH data
	Month (2020)	Covid-19 positive cases	Number of tested patients	Number of admitted cases	Admitted patients on mechanical ventilation	% tested patients were positive	% positive patients admitted	% admitted patients ventillated
	DEC	80856	264126	9120	844	0.306127	0.112793	0.0925439
	NOV	79562	254008	6634	650	0.313226	0.0833815	0.0979801
	OCT	34881	190187	2763	167	0.183404	0.0792122	0.0604415
	SEPT	6352	130868	888	74	0.0485375	0.139798	0.0833333
	AUG	5251	80066	481	38	0.0655834	0.0916016	0.0790021
	JUL	2372	56129	371	26	0.0422598	0.156408	0.0700809
	JUN	570	17215	83	2	0.0331107	0.145614	0.0240964
	MAY	162	39202	80	17	0.00413244	0.493827	0.2125
	APR 14th	344	21959	189	29	0.0156656	0.549419	0.153439
	Source: CIPH , Authors calculation
